# Supplementary material for: Exploration of shared features of B cell receptor and T cell receptor repertoires reveals distinct clonotype clusters
Source: Front Immunol. 2022 Oct 20;13:1006136. doi: 10.3389/fimmu.2022.1006136 (PMC9632170; doi:10.3389/fimmu.2022.1006136)
Supplement: Supplementary file 2 [file Table_1.xlsx]

## Sheet: Table S1
Supplementary table 1. Correlation coefficients r and p-values from correlation of clonality and diversity metrics between BCR and TCR repertoires
			R										P-values (FDR)
			Volume	Small	Hyperexpanded	Rare	Top	Chao1	Hill1	Hill2	Gini-Simpson	Gini	Volume	Small	Hyperexpanded	Rare	Top	Chao1	Hill1	Hill2	Gini-Simpson	Gini
Healthy	Original dataset	Pearson	0.329238	0.307871	0.223337	0.15099	0.175807	0.321299	0.258212	0.0366428	-0.0471435	-0.0272155	0.0124312	0.012949	0.0890696	0.313127	0.222303	0.0124312	0.0439501	1	1	1
		Spearman	0.333454	0.0203606	0.0349796	0.358534	0.22743	0.280757	0.2593	0.0528887	0.0528887	0.0284301	0.00818344	1	1	0.00662022	0.0803063	0.0303462	0.0426203	1	1	1
	Downsampled dataset	200	0.13086	N/A	0.0579991	0.122086	0.122154	0.270984	0.064887	0.0512958	0.0530691	0.103773	0.936274	N/A	1	0.936274	0.936274	0.121765	1	1	1	0.981624
		500	0.217224	N/A	0.0662559	0.0465008	0.23955	0.30138	0.123976	0.0346426	0.0346426	0.182885	0.486037	N/A	1	1	0.274645	0.0449258	1	1	1	1
		1000	0.276285	0.324166	0.0547805	0.164034	0.225054	0.382892	0.157438	0.0568815	0.0568815	0.219963	0.0975995	0.0211452	1	1	0.399831	0.00243844	1	1	1	0.454223
		2000	0.309132	0.301349	0.0842526	0.267616	0.25294	0.348021	0.16842	0.0567476	0.0567476	0.267703	0.0349491	0.0449706	1	0.125941	0.190984	0.00913392	1	1	1	0.125624
		5000	0.332626	0.332172	0.118546	0.327568	0.292627	0.396701	0.217963	0.0661992	0.0661992	0.338563	0.015794	0.0160462	1	0.018819	0.0592669	0.00140142	0.477277	1	1	0.01282
		8000	0.319963	0.284802	0.0934086	0.317917	0.252861	0.35274	0.244717	0.0410647	0.0410647	0.23608	0.0243846	0.075481	1	0.0261216	0.191402	0.00768894	0.239168	1	1	0.300984
	datasets with FASTQ available	Partial correlation with QC	0.587625	0.504103	-0.0624185	0.0159753	0.226115	0.52885	0.318527	0.0104747	0.0104747	0.113657	5.66332e-07	1.2039e-05	1	1	0.108511	5.60892e-06	0.0112308	1	1	0.763553
	Validation dataset (Josephs et al.)		0.483691	0.298097	0.431139	0.286318	0.202507	0.36862	0.378738	0.125491	0.125491	0.101178	0.0162602	0.167013	0.0311769	0.167178	0.440688	0.0600115	0.0600115	0.751383	0.751383	0.829685
Disease	Original dataset	Pearson	0.262327	0.239817	0.336159	0.314745	0.441848	0.218045	0.259881	0.197196	0.433937	0.365303	0.0289777	0.0428693	0.00776091	0.00811751	0.000252178	0.0648727	0.0289777	0.0937051	0.000252178	0.00244565
		Spearman	0.505206	0.201447	0.318347	0.407029	0.31182	0.368884	0.388827	0.300658	0.300658	0.311591	2.018e-05	0.0853331	0.00698473	0.000756645	0.00698473	0.00161139	0.00102325	0.00698473	0.00698473	0.00698473
	Downsampled dataset	200	0.19992	N/A	0.159878	0.298583	0.217099	0.246101	0.233397	0.252004	0.252004	0.273222	0.110333	N/A	0.222498	0.0583986	0.085283	0.0583986	0.06714	0.0583986	0.0583986	0.0583986
		500	0.297216	N/A	0.303493	0.134564	0.279864	0.440979	0.336609	0.295118	0.295625	0.343557	0.0654154	N/A	0.0540411	1	0.109002	0.000350974	0.0186569	0.0696754	0.0686231	0.0147485
		1000	0.321762	0.419871	0.260702	0.263165	0.277281	0.486858	0.316068	0.312103	0.312103	0.322485	0.0304066	0.00084646	0.185991	0.173948	0.117354	4.52288e-05	0.0364871	0.0413579	0.0413579	0.0297044
		2000	0.402344	0.429532	0.366913	0.354624	0.280764	0.500376	0.334311	0.314149	0.314149	0.303341	0.00170677	0.000568483	0.00649026	0.0100549	0.106219	2.38673e-05	0.0201471	0.0387752	0.0387752	0.0542942
		5000	0.48892	0.411439	0.254076	0.508189	0.302373	0.512217	0.37797	0.296225	0.296225	0.315505	4.10706e-05	0.0011901	0.222137	1.63732e-05	0.0559274	1.34533e-05	0.0043283	0.0673979	0.0673979	0.0371446
		8000	0.507585	0.404815	0.30573	0.486194	0.301941	0.488441	0.355895	0.286492	0.286492	0.301423	1.686e-05	0.0015486	0.0504438	4.66518e-05	0.0566714	4.20012e-05	0.00961559	0.089959	0.089959	0.0575755
	datasets with FASTQ available	Partial correlation with QC	0.541411	0.357049	0.170317	0.286166	0.288228	0.467256	0.367393	0.225493	0.225493	0.100644	9.58287e-06	0.00398156	0.206861	0.0222184	0.0222184	0.000131855	0.00376587	0.075246	0.075246	0.565544
	Validation dataset (Josephs et al.)		0.541411	0.223241	0.46261	0.114369	0.0729472	0.36437	0.14956	-0.188783	-0.188783	0.00806452	0.061417	0.802069	0.061417	1	1	0.215139	0.946136	0.802069	0.802069	1

## Sheet: Table S2
Supplementary table 2. Spearman rank correlation coefficients r and p-values from correlation testing of network metrics between BCR and TCR repertoires
			r						P-values (FDR-adjusted)
			Assortativity	Clustering	Average degree	Density	Global efficiency	Local efficiency	Assortativity	Clustering	Average degree	Density	Global efficiency	Local efficiency
Healthy	Downsampled dataset	200	-0.0434387	-0.0707699	0.0450545	-0.0816261	-0.103687	-0.0718838	1	1	1	1	1	1
		500	N/A	0.0569142	0.255455	0.324916	0.185955	0.0689111	N/A	1	0.178074	0.0206106	1	1
		1000	0.186139	0.13869	0.250989	0.0802624	0.118317	0.159906	1	1	0.201563	1	1	1
		2000	0.272203	0.200571	0.148489	-0.141025	0.203311	0.16929	0.11014	0.723346	1	1	0.678651	1
		5000	0.297548	0.255004	0.307423	-0.0747814	0.339289	0.2539	0.0507619	0.180332	0.0369553	1	0.0124943	0.185962
		8000	0.0949667	0.22253	0.319138	-0.0864521	0.284239	0.235803	1	0.426057	0.0250718	1	0.0767902	0.30318
	Validation dataset (Josephs et al.)	2000	0.0333736	-0.249169	-0.475687	-0.408336	-0.232105	-0.345364	1	0.4017	0.0189	0.0492	0.40263	0.11655
Disease	Downsampled dataset	200	0.210521	0.135885	0.314823	0.292024	0.0438644	0.0814391	0.268369	0.798686	0.0558059	0.0558059	1	1
		500	0.121433	0.128455	0.131622	0.0360588	-0.0175085	0.113958	1	1	1	1	1	1
		1000	0.0362324	0.0502023	0.197669	-0.062208	0.0956788	0.0466604	1	1	0.86946	1	1	1
		2000	0.0837508	0.189408	0.274721	0.0462916	0.0918554	0.186987	1	1	0.126195	1	1	1
		5000	0.179942	-0.0103006	0.156434	-0.0210798	0.00457348	-0.0289136	1	1	1	1	1	1
		8000	-0.0520836	0.0719472	0.140945	-0.0316822	0.012575	0.0666913	1	1	1	1	1	1
	Validation dataset (Josephs et al.)	2000	-0.056085	0.0593842	0.167889	0.140029	0.0714809	0.0678152	1	1	1	1	1	1

## Sheet: Table S3
Supplementary Table 3. FDR-adjusted P-values for Kolmogorov-Smirnov Tests of average amino acid profile scores of clustered clonotype sequences vs random groups of clonotype sequences
		Charge	Core	Disorder	MJ Energy	Polarity	Volume	KF1	KF3	KF5	KF6	KF7	KF10	LD
Healthy	T clonotypes	6.95127e-09	0.000239672	0.416833	0.000101859	0.602225	9.44627e-05	0.00539048	1.56041e-05	0.0522064	0.920293	0.000188764	0.114114	9.384e-05
	B clonotypes	1	0.0396083	1	0.177074	0.602225	0.0633619	0.135213	0.231142	0.676842	1	1	1	1
Disease	T clonotypes	1	0.549335	1	0.177073	0.602225	0.313698	1	1	0.676842	1	0.865413	0.410205	0.06108
	B clonotypes	0.0727791	0.105501	1	0.177074	0.602225	0.0409804	0.162801	1	0.00769947	1	0.0267645	0.175637	0.1008
